# Supplementary material for: ﻿A new species of Melinnopsis (Annelida, Melinnidae) from the Porcupine Abyssal Plain, northeast Atlantic
Source: Zookeys. 2025 Dec 23;1265:1–23. doi: 10.3897/zookeys.1265.171206 (PMC12754599; doi:10.3897/zookeys.1265.171206)
Supplement: XML Treatment for Melinnopsis [file zookeys.1265.171206-treatment1.xml]

<!DOCTYPE tp:taxon-treatment
  PUBLIC "-//TaxonX//DTD Taxonomic Treatment Publishing DTD v0 20100105//EN" "tax-treatment-NSO.dtd">
<tp:taxon-treatment xmlns:tp="http://www.plazi.org/taxpub"><tp:treatment-meta><kwd-group><label>Taxon classification</label><kwd>
                  <named-content content-type="kingdom">Animalia</named-content>
                </kwd><kwd>
                  <named-content content-type="phylum">Annelida</named-content>
                </kwd><kwd>
                  <named-content content-type="family">Melinnidae</named-content>
                </kwd></kwd-group><mixed-citation publication-type="journal"><person-group><name><surname>Gunton</surname><given-names>Laetitia M.</given-names></name><name><surname>Serpell-Stevens</surname><given-names>Amanda</given-names></name><name><surname>Riaz</surname><given-names>Kashaf</given-names></name><name><surname>Horton</surname><given-names>Tammy</given-names></name></person-group><article-title>﻿A new species of <italic><tp:taxon-name><tp:taxon-name-part taxon-name-part-type="genus" reg="Melinnopsis">Melinnopsis</tp:taxon-name-part></tp:taxon-name></italic> (<tp:taxon-name><tp:taxon-name-part taxon-name-part-type="phylum">Annelida</tp:taxon-name-part></tp:taxon-name>, <tp:taxon-name><tp:taxon-name-part taxon-name-part-type="family">Melinnidae</tp:taxon-name-part></tp:taxon-name>) from the Porcupine Abyssal Plain, northeast Atlantic</article-title><source>Zookeys</source><day>23</day><month>12</month><year>2025</year><volume>1265</volume><fpage>1</fpage><lpage>23</lpage><pub-id pub-id-type="doi">10.3897/zookeys.1265.171206</pub-id></mixed-citation></tp:treatment-meta><tp:nomenclature><label>﻿</label><tp:taxon-name><object-id xmlns:xlink="http://www.w3.org/1999/xlink" content-type="arpha" xlink:type="simple">4414FDCB-02A3-515D-9877-ED37DBE3134E</object-id>
                <tp:taxon-name-part taxon-name-part-type="genus" reg="Melinnopsis">Melinnopsis</tp:taxon-name-part>
              </tp:taxon-name><tp:taxon-authority>McIntosh, 1885</tp:taxon-authority><tp:nomenclature-citation-list><tp:nomenclature-citation><tp:taxon-name>
                    <tp:taxon-name-part taxon-name-part-type="genus" reg="Melinnopsis">Melinnopsis</tp:taxon-name-part>
                  </tp:taxon-name><comment>McIntosh, 1885 (including <tp:taxon-name><tp:taxon-name-part taxon-name-part-type="genus" reg="Amelinna">Amelinna</tp:taxon-name-part></tp:taxon-name> Hartman, 1969; <tp:taxon-name><tp:taxon-name-part taxon-name-part-type="genus" reg="Melinnexis">Melinnexis</tp:taxon-name-part></tp:taxon-name> Annenkova, 1931; and <tp:taxon-name><tp:taxon-name-part taxon-name-part-type="genus" reg="Melinnides">Melinnides</tp:taxon-name-part></tp:taxon-name> Wesenberg-Lund, 1950) sensu <xref ref-type="bibr" rid="B56">Reuscher et al. (2015)</xref>.</comment></tp:nomenclature-citation></tp:nomenclature-citation-list></tp:nomenclature><tp:treatment-sec sec-type="type species" id="SECID0E1ABG"><title>Type species.</title><p><italic><tp:taxon-name><tp:taxon-name-part taxon-name-part-type="genus" reg="Melinnopsis">Melinnopsis</tp:taxon-name-part> <tp:taxon-name-part taxon-name-part-type="species" reg="atlantica">atlantica</tp:taxon-name-part></tp:taxon-name></italic> McIntosh, 1885 (type lodged at the Natural History Museum in London U.K., catalogue number 1885.12.1.330). Type locality off Chesapeake Bay, NW Atlantic, 3109 m.</p></tp:treatment-sec><tp:treatment-sec sec-type="Generic diagnosis" id="SECID0ELBBG"><title>Generic diagnosis.</title><p>Large buccal tentacles occurring with smaller ones. Four pairs of branchiae. Post-branchial hooks absent. Brittle acicular neurochaetae in segments II–IV or II–V. Twelve to 14 thoracic uncinigers. Uncini with subrostral process.</p></tp:treatment-sec><tp:treatment-sec sec-type="remarks" id="SECID0EQBBG"><title>Remarks.</title><p>The new species described here conforms to the generic diagnosis of <xref ref-type="bibr" rid="B56">Reuscher et al. (2015)</xref>, in possessing one long buccal tentacle, four pairs of branchiae, acicular chaetae on segments II-V, 12 or 13 thoracic uncinigers, uncini with subrostral process and lacking post-branchial hooks (dorsal hooks).</p></tp:treatment-sec><ref-list><ref id="B56"><mixed-citation xmlns:xlink="http://www.w3.org/1999/xlink" xlink:type="simple"><person-group><name name-style="western"><surname>Reuscher</surname><given-names>M</given-names></name><name name-style="western"><surname>Fiege</surname><given-names>D</given-names></name><name name-style="western"><surname>Imajima</surname><given-names>M</given-names></name></person-group> (<year>2015</year>) <article-title><tp:taxon-name><tp:taxon-name-part taxon-name-part-type="family">Ampharetidae</tp:taxon-name-part></tp:taxon-name> (<tp:taxon-name><tp:taxon-name-part taxon-name-part-type="phylum">Annelida</tp:taxon-name-part></tp:taxon-name>: <tp:taxon-name><tp:taxon-name-part taxon-name-part-type="class">Polychaeta</tp:taxon-name-part></tp:taxon-name>) from Japanese waters. Part IV. Miscellaneous genera.</article-title><source>Journal of the Marine Biological Association of the United Kingdom</source><volume>95</volume>(<issue>6</issue>): <fpage>1105</fpage>–<lpage>1125</lpage>. <ext-link xlink:href="10.1017/S0025315415000545" ext-link-type="doi" xlink:type="simple">https://doi.org/10.1017/S0025315415000545</ext-link></mixed-citation></ref></ref-list></tp:taxon-treatment>
