# Supplementary material for: ﻿A new species of Melinnopsis (Annelida, Melinnidae) from the Porcupine Abyssal Plain, northeast Atlantic
Source: Zookeys. 2025 Dec 23;1265:1–23. doi: 10.3897/zookeys.1265.171206 (PMC12754599; doi:10.3897/zookeys.1265.171206)
Supplement: XML Treatment for Melinnopsis nathanieli [file zookeys.1265.171206-treatment2.xml]

<!DOCTYPE tp:taxon-treatment
  PUBLIC "-//TaxonX//DTD Taxonomic Treatment Publishing DTD v0 20100105//EN" "tax-treatment-NSO.dtd">
<tp:taxon-treatment xmlns:tp="http://www.plazi.org/taxpub"><tp:treatment-meta><kwd-group><label>Taxon classification</label><kwd>
                  <named-content content-type="kingdom">Animalia</named-content>
                </kwd><kwd>
                  <named-content content-type="phylum">Annelida</named-content>
                </kwd><kwd>
                  <named-content content-type="family">Melinnidae</named-content>
                </kwd></kwd-group><mixed-citation publication-type="journal"><person-group><name><surname>Gunton</surname><given-names>Laetitia M.</given-names></name><name><surname>Serpell-Stevens</surname><given-names>Amanda</given-names></name><name><surname>Riaz</surname><given-names>Kashaf</given-names></name><name><surname>Horton</surname><given-names>Tammy</given-names></name></person-group><article-title>﻿A new species of <italic><tp:taxon-name><tp:taxon-name-part taxon-name-part-type="genus" reg="Melinnopsis">Melinnopsis</tp:taxon-name-part></tp:taxon-name></italic> (<tp:taxon-name><tp:taxon-name-part taxon-name-part-type="phylum">Annelida</tp:taxon-name-part></tp:taxon-name>, <tp:taxon-name><tp:taxon-name-part taxon-name-part-type="family">Melinnidae</tp:taxon-name-part></tp:taxon-name>) from the Porcupine Abyssal Plain, northeast Atlantic</article-title><source>Zookeys</source><day>23</day><month>12</month><year>2025</year><volume>1265</volume><fpage>1</fpage><lpage>23</lpage><pub-id pub-id-type="doi">10.3897/zookeys.1265.171206</pub-id></mixed-citation></tp:treatment-meta><tp:nomenclature><label>﻿</label><tp:taxon-name><object-id xmlns:xlink="http://www.w3.org/1999/xlink" content-type="arpha" xlink:type="simple">510576F5-F371-529C-9ECB-11F144D84A1B</object-id>
                <tp:taxon-name-part taxon-name-part-type="genus" reg="Melinnopsis">Melinnopsis</tp:taxon-name-part>
                <tp:taxon-name-part taxon-name-part-type="species" reg="nathanieli">nathanieli</tp:taxon-name-part>
                <object-id xmlns:xlink="http://www.w3.org/1999/xlink" content-type="zoobank" xlink:type="simple">https://zoobank.org/A0D97042-8E76-4DEC-8103-5602CCDB688B</object-id>
              </tp:taxon-name><tp:taxon-status xmlns:xlink="http://www.w3.org/1999/xlink" xlink:type="simple">sp. nov.</tp:taxon-status></tp:nomenclature><tp:treatment-sec sec-type="type material" id="SECID0ECDBG"><title>Type material.</title><p><bold><italic>Holotype</italic></bold>: • One specimen; <named-content xmlns:xlink="http://www.w3.org/1999/xlink" content-type="dwc:institutional_code" xlink:title="Natural History Museum in London" xlink:href="http://grbio.org/institution/natural-history-museum-london" xlink:type="simple">NHMUK</named-content> ANEA 2025.3262, incomplete, end of abdomen missing; Atlantic, Porcupine Abyssal Plain Sustained Observatory; OTSB14; Start <named-content xmlns:xlink="http://www.w3.org/1999/xlink" content-type="dwc:verbatimCoordinates" xlink:type="simple"><named-content content-type="geo-json" specific-use="{&#34;type&#34;:&#34;Point&#34;,&#34;coordinates&#34;:[-16.883667,49.090500]}" id="NCID0EUDBG" xlink:type="simple">49°05.43'N, 016°53.02'W</named-content></named-content>, End <named-content xmlns:xlink="http://www.w3.org/1999/xlink" content-type="dwc:verbatimCoordinates" xlink:type="simple"><named-content content-type="geo-json" specific-use="{&#34;type&#34;:&#34;Point&#34;,&#34;coordinates&#34;:[-16.964500,49.018667]}" id="NCID0E3DBG" xlink:type="simple">49°01.12'N, 016°57.87'W</named-content></named-content>; depth 4843–4848 m; 17/05/23–18/05/23; RRS James Cook Cruise 247, Station 056; <abbrev xmlns:xlink="http://www.w3.org/1999/xlink" xlink:title="cytochrome oxidase subunit I" id="ABBRID0EBEBG" xlink:type="simple">COI</abbrev><ext-link xmlns:xlink="http://www.w3.org/1999/xlink" xlink:href="PX149846" ext-link-type="gen" xlink:type="simple">PX149846</ext-link>, 16S <ext-link xmlns:xlink="http://www.w3.org/1999/xlink" xlink:href="PX169426" ext-link-type="gen" xlink:type="simple">PX169426</ext-link>. <bold><italic>Paratypes</italic></bold>: Total six specimens. • <named-content xmlns:xlink="http://www.w3.org/1999/xlink" content-type="dwc:institutional_code" xlink:title="Natural History Museum in London" xlink:href="http://grbio.org/institution/natural-history-museum-london" xlink:type="simple">NHMUK</named-content> ANEA 2025.3263; <named-content xmlns:xlink="http://www.w3.org/1999/xlink" content-type="dwc:institutional_code" xlink:title="Natural History Museum in London" xlink:href="http://grbio.org/institution/natural-history-museum-london" xlink:type="simple">NHMUK</named-content> ANEA 2025.3264, complete specimen; Atlantic, Porcupine Abyssal Sustained Observatory; OTSB14; Start <named-content xmlns:xlink="http://www.w3.org/1999/xlink" content-type="dwc:verbatimCoordinates" xlink:type="simple"><named-content content-type="geo-json" specific-use="{&#34;type&#34;:&#34;Point&#34;,&#34;coordinates&#34;:[-16.857500,48.853500]}" id="NCID0E4EBG" xlink:type="simple">48°51.21'N, 016°51.45'W</named-content></named-content>, End <named-content xmlns:xlink="http://www.w3.org/1999/xlink" content-type="dwc:verbatimCoordinates" xlink:type="simple"><named-content content-type="geo-json" specific-use="{&#34;type&#34;:&#34;Point&#34;,&#34;coordinates&#34;:[-16.864167,48.957500]}" id="NCID0EFFBG" xlink:type="simple">48°57.45'N, 016°51.85'W</named-content></named-content>; depth 4831–4838 m; 07/06/24–08/06/24; RRS James Cook Cruise 263, Station 071. • <named-content xmlns:xlink="http://www.w3.org/1999/xlink" content-type="dwc:institutional_code" xlink:title="Natural History Museum in London" xlink:href="http://grbio.org/institution/natural-history-museum-london" xlink:type="simple">NHMUK</named-content> ANEA 2025.3265, buccal tentacle extended 10 mm; <named-content xmlns:xlink="http://www.w3.org/1999/xlink" content-type="dwc:institutional_code" xlink:title="Natural History Museum in London" xlink:href="http://grbio.org/institution/natural-history-museum-london" xlink:type="simple">NHMUK</named-content> ANEA 2025.3266; <named-content xmlns:xlink="http://www.w3.org/1999/xlink" content-type="dwc:institutional_code" xlink:title="Natural History Museum in London" xlink:href="http://grbio.org/institution/natural-history-museum-london" xlink:type="simple">NHMUK</named-content> ANEA 2025.3267 (SEM specimen); <named-content xmlns:xlink="http://www.w3.org/1999/xlink" content-type="dwc:institutional_code" xlink:title="Natural History Museum in London" xlink:href="http://grbio.org/institution/natural-history-museum-london" xlink:type="simple">NHMUK</named-content> ANEA 2025.3268 (SEM specimen), complete specimen broken in two fragments; Atlantic, Porcupine Abyssal Plain Sustained Observatory; OTSB14; Start <named-content xmlns:xlink="http://www.w3.org/1999/xlink" content-type="dwc:verbatimCoordinates" xlink:type="simple"><named-content content-type="geo-json" specific-use="{&#34;type&#34;:&#34;Point&#34;,&#34;coordinates&#34;:[-16.821000,48.900500]}" id="NCID0E4FBG" xlink:type="simple">48°54.03'N, 016°49.26'W</named-content></named-content>, End <named-content xmlns:xlink="http://www.w3.org/1999/xlink" content-type="dwc:verbatimCoordinates" xlink:type="simple"><named-content content-type="geo-json" specific-use="{&#34;type&#34;:&#34;Point&#34;,&#34;coordinates&#34;:[-16.837000,49.011667]}" id="NCID0EFGBG" xlink:type="simple">49°00.70'N, 016°50.22'W</named-content></named-content>; depth 4835–4836 m; 06/06/24–07/06/24; RRS James Cook Cruise 263, Station 069.</p></tp:treatment-sec><tp:treatment-sec sec-type="material" id="SECID0EKGBG"><title>Other material examined.</title><p>Total 35 specimens. • <abbrev xmlns:xlink="http://www.w3.org/1999/xlink" xlink:title="The Discovery Collections, National Oceanography Centre, Southampton" id="ABBRID0EQGBG" xlink:type="simple">DISCOLL</abbrev>-JC247-056-POLY-003; <abbrev xmlns:xlink="http://www.w3.org/1999/xlink" xlink:title="The Discovery Collections, National Oceanography Centre, Southampton" id="ABBRID0EUGBG" xlink:type="simple">DISCOLL</abbrev>-JC247-056-POLY-004; <abbrev xmlns:xlink="http://www.w3.org/1999/xlink" xlink:title="The Discovery Collections, National Oceanography Centre, Southampton" id="ABBRID0EYGBG" xlink:type="simple">DISCOLL</abbrev>-JC247-056-POLY-005; <abbrev xmlns:xlink="http://www.w3.org/1999/xlink" xlink:title="The Discovery Collections, National Oceanography Centre, Southampton" id="ABBRID0E3GBG" xlink:type="simple">DISCOLL</abbrev>-JC247-056-POLY-006 (<abbrev xmlns:xlink="http://www.w3.org/1999/xlink" xlink:title="cytochrome oxidase subunit I" id="ABBRID0EAHBG" xlink:type="simple">COI</abbrev><ext-link xmlns:xlink="http://www.w3.org/1999/xlink" xlink:href="PX149845" ext-link-type="gen" xlink:type="simple">PX149845</ext-link>; 16S <ext-link xmlns:xlink="http://www.w3.org/1999/xlink" xlink:href="PX169425" ext-link-type="gen" xlink:type="simple">PX169425</ext-link>; 18S <ext-link xmlns:xlink="http://www.w3.org/1999/xlink" xlink:href="PX169420" ext-link-type="gen" xlink:type="simple">PX169420</ext-link>); <abbrev xmlns:xlink="http://www.w3.org/1999/xlink" xlink:title="The Discovery Collections, National Oceanography Centre, Southampton" id="ABBRID0ETHBG" xlink:type="simple">DISCOLL</abbrev>-JC247-056-POLY-007; <abbrev xmlns:xlink="http://www.w3.org/1999/xlink" xlink:title="The Discovery Collections, National Oceanography Centre, Southampton" id="ABBRID0EXHBG" xlink:type="simple">DISCOLL</abbrev>-JC247-056-POLY-008; <abbrev xmlns:xlink="http://www.w3.org/1999/xlink" xlink:title="The Discovery Collections, National Oceanography Centre, Southampton" id="ABBRID0E2HBG" xlink:type="simple">DISCOLL</abbrev>-JC247-056-POLY-009 (<abbrev xmlns:xlink="http://www.w3.org/1999/xlink" xlink:title="cytochrome oxidase subunit I" id="ABBRID0E6HBG" xlink:type="simple">COI</abbrev><ext-link xmlns:xlink="http://www.w3.org/1999/xlink" xlink:href="PX149844" ext-link-type="gen" xlink:type="simple">PX149844</ext-link>; 16S <ext-link xmlns:xlink="http://www.w3.org/1999/xlink" xlink:href="PX169424" ext-link-type="gen" xlink:type="simple">PX169424</ext-link>; 18S <ext-link xmlns:xlink="http://www.w3.org/1999/xlink" xlink:href="PX169419" ext-link-type="gen" xlink:type="simple">PX169419</ext-link>); <abbrev xmlns:xlink="http://www.w3.org/1999/xlink" xlink:title="The Discovery Collections, National Oceanography Centre, Southampton" id="ABBRID0ESIBG" xlink:type="simple">DISCOLL</abbrev>-JC247-056-POLY-010; <abbrev xmlns:xlink="http://www.w3.org/1999/xlink" xlink:title="The Discovery Collections, National Oceanography Centre, Southampton" id="ABBRID0EWIBG" xlink:type="simple">DISCOLL</abbrev>-JC247-056-POLY-011 (<abbrev xmlns:xlink="http://www.w3.org/1999/xlink" xlink:title="cytochrome oxidase subunit I" id="ABBRID0E1IBG" xlink:type="simple">COI</abbrev><ext-link xmlns:xlink="http://www.w3.org/1999/xlink" xlink:href="PX149843" ext-link-type="gen" xlink:type="simple">PX149843</ext-link>; 16S <ext-link xmlns:xlink="http://www.w3.org/1999/xlink" xlink:href="PX169423" ext-link-type="gen" xlink:type="simple">PX169423</ext-link>; 18S <ext-link xmlns:xlink="http://www.w3.org/1999/xlink" xlink:href="PX169418" ext-link-type="gen" xlink:type="simple">PX169418</ext-link>); <abbrev xmlns:xlink="http://www.w3.org/1999/xlink" xlink:title="The Discovery Collections, National Oceanography Centre, Southampton" id="ABBRID0ENJBG" xlink:type="simple">DISCOLL</abbrev>-JC247-056-POLY-012; <abbrev xmlns:xlink="http://www.w3.org/1999/xlink" xlink:title="The Discovery Collections, National Oceanography Centre, Southampton" id="ABBRID0ERJBG" xlink:type="simple">DISCOLL</abbrev>-JC247-056-POLY-013 (<abbrev xmlns:xlink="http://www.w3.org/1999/xlink" xlink:title="cytochrome oxidase subunit I" id="ABBRID0EVJBG" xlink:type="simple">COI</abbrev><ext-link xmlns:xlink="http://www.w3.org/1999/xlink" xlink:href="PX149842" ext-link-type="gen" xlink:type="simple">PX149842</ext-link>; 18S <ext-link xmlns:xlink="http://www.w3.org/1999/xlink" xlink:href="PX169417" ext-link-type="gen" xlink:type="simple">PX169417</ext-link>); <abbrev xmlns:xlink="http://www.w3.org/1999/xlink" xlink:title="The Discovery Collections, National Oceanography Centre, Southampton" id="ABBRID0EDKBG" xlink:type="simple">DISCOLL</abbrev>-JC247-056-POLY-014; <abbrev xmlns:xlink="http://www.w3.org/1999/xlink" xlink:title="The Discovery Collections, National Oceanography Centre, Southampton" id="ABBRID0EHKBG" xlink:type="simple">DISCOLL</abbrev>-JC247-056-POLY-015 (<abbrev xmlns:xlink="http://www.w3.org/1999/xlink" xlink:title="cytochrome oxidase subunit I" id="ABBRID0ELKBG" xlink:type="simple">COI</abbrev><ext-link xmlns:xlink="http://www.w3.org/1999/xlink" xlink:href="PX149841" ext-link-type="gen" xlink:type="simple">PX149841</ext-link>; 16S <ext-link xmlns:xlink="http://www.w3.org/1999/xlink" xlink:href="PX169422" ext-link-type="gen" xlink:type="simple">PX169422</ext-link>; 18S <ext-link xmlns:xlink="http://www.w3.org/1999/xlink" xlink:href="PX169416" ext-link-type="gen" xlink:type="simple">PX169416</ext-link>); <abbrev xmlns:xlink="http://www.w3.org/1999/xlink" xlink:title="The Discovery Collections, National Oceanography Centre, Southampton" id="ABBRID0E5KBG" xlink:type="simple">DISCOLL</abbrev>-JC247-056-POLY-016; <abbrev xmlns:xlink="http://www.w3.org/1999/xlink" xlink:title="The Discovery Collections, National Oceanography Centre, Southampton" id="ABBRID0ECLBG" xlink:type="simple">DISCOLL</abbrev>-JC247-056-POLY-018; <abbrev xmlns:xlink="http://www.w3.org/1999/xlink" xlink:title="The Discovery Collections, National Oceanography Centre, Southampton" id="ABBRID0EGLBG" xlink:type="simple">DISCOLL</abbrev>-JC247-056-POLY-019; <abbrev xmlns:xlink="http://www.w3.org/1999/xlink" xlink:title="The Discovery Collections, National Oceanography Centre, Southampton" id="ABBRID0EKLBG" xlink:type="simple">DISCOLL</abbrev>-JC247-056-POLY-020; <abbrev xmlns:xlink="http://www.w3.org/1999/xlink" xlink:title="The Discovery Collections, National Oceanography Centre, Southampton" id="ABBRID0EOLBG" xlink:type="simple">DISCOLL</abbrev>-JC247-056-POLY-021; <abbrev xmlns:xlink="http://www.w3.org/1999/xlink" xlink:title="The Discovery Collections, National Oceanography Centre, Southampton" id="ABBRID0ESLBG" xlink:type="simple">DISCOLL</abbrev>-JC247-056-POLY-022; <abbrev xmlns:xlink="http://www.w3.org/1999/xlink" xlink:title="The Discovery Collections, National Oceanography Centre, Southampton" id="ABBRID0EWLBG" xlink:type="simple">DISCOLL</abbrev>-JC247-056-POLY-023; <abbrev xmlns:xlink="http://www.w3.org/1999/xlink" xlink:title="The Discovery Collections, National Oceanography Centre, Southampton" id="ABBRID0E1LBG" xlink:type="simple">DISCOLL</abbrev>-JC247-056-POLY-024; <abbrev xmlns:xlink="http://www.w3.org/1999/xlink" xlink:title="The Discovery Collections, National Oceanography Centre, Southampton" id="ABBRID0E5LBG" xlink:type="simple">DISCOLL</abbrev>-JC247-056-POLY-025; all same collection data as for holotype. • <abbrev xmlns:xlink="http://www.w3.org/1999/xlink" xlink:title="The Discovery Collections, National Oceanography Centre, Southampton" id="ABBRID0ECMBG" xlink:type="simple">DISCOLL</abbrev>-JC247-051-POLY-039; Atlantic, Porcupine Abyssal Plain Sustained Observatory; OTSB14; Start <named-content xmlns:xlink="http://www.w3.org/1999/xlink" content-type="dwc:verbatimCoordinates" xlink:type="simple"><named-content content-type="geo-json" specific-use="{&#34;type&#34;:&#34;Point&#34;,&#34;coordinates&#34;:[-16.949167,49.043833]}" id="NCID0EJMBG" xlink:type="simple">49°02.63'N, 016°56.95'W</named-content></named-content>, End <named-content xmlns:xlink="http://www.w3.org/1999/xlink" content-type="dwc:verbatimCoordinates" xlink:type="simple"><named-content content-type="geo-json" specific-use="{&#34;type&#34;:&#34;Point&#34;,&#34;coordinates&#34;:[-16.963500,48.968333]}" id="NCID0ERMBG" xlink:type="simple">48°58.10'N, 016°57.81'W</named-content></named-content>; depth 4844–4846 m; 16/05/23-15/05/23; RRS James Cook Cruise 247, Station 051. • <abbrev xmlns:xlink="http://www.w3.org/1999/xlink" xlink:title="The Discovery Collections, National Oceanography Centre, Southampton" id="ABBRID0EWMBG" xlink:type="simple">DISCOLL</abbrev>-JC263-069-POLY-033; <abbrev xmlns:xlink="http://www.w3.org/1999/xlink" xlink:title="The Discovery Collections, National Oceanography Centre, Southampton" id="ABBRID0E1MBG" xlink:type="simple">DISCOLL</abbrev>-JC263-069-POLY-034; <abbrev xmlns:xlink="http://www.w3.org/1999/xlink" xlink:title="The Discovery Collections, National Oceanography Centre, Southampton" id="ABBRID0E5MBG" xlink:type="simple">DISCOLL</abbrev>-JC263-069-POLY-035; <abbrev xmlns:xlink="http://www.w3.org/1999/xlink" xlink:title="The Discovery Collections, National Oceanography Centre, Southampton" id="ABBRID0ECNBG" xlink:type="simple">DISCOLL</abbrev>-JC263-069-POLY-036; <abbrev xmlns:xlink="http://www.w3.org/1999/xlink" xlink:title="The Discovery Collections, National Oceanography Centre, Southampton" id="ABBRID0EGNBG" xlink:type="simple">DISCOLL</abbrev>-JC263-069-POLY-037; Atlantic, Porcupine Abyssal Plain Sustained Observatory; OTSB14; Start <named-content xmlns:xlink="http://www.w3.org/1999/xlink" content-type="dwc:verbatimCoordinates" xlink:type="simple"><named-content content-type="geo-json" specific-use="{&#34;type&#34;:&#34;Point&#34;,&#34;coordinates&#34;:[-16.821000,48.900500]}" id="NCID0ENNBG" xlink:type="simple">48°54.03'N, 016°49.26'W</named-content></named-content>, End <named-content xmlns:xlink="http://www.w3.org/1999/xlink" content-type="dwc:verbatimCoordinates" xlink:type="simple"><named-content content-type="geo-json" specific-use="{&#34;type&#34;:&#34;Point&#34;,&#34;coordinates&#34;:[-16.837000,49.011667]}" id="NCID0EVNBG" xlink:type="simple">49°00.70'N, 016°50.22'W</named-content></named-content>; depth 4835–4836 m; 06/06/24–07/06/24; RRS James Cook Cruise 263, Station 069. • <abbrev xmlns:xlink="http://www.w3.org/1999/xlink" xlink:title="The Discovery Collections, National Oceanography Centre, Southampton" id="ABBRID0E1NBG" xlink:type="simple">DISCOLL</abbrev>-JC263-071-POLY-023, complete specimen (5 branchiae); <abbrev xmlns:xlink="http://www.w3.org/1999/xlink" xlink:title="The Discovery Collections, National Oceanography Centre, Southampton" id="ABBRID0E5NBG" xlink:type="simple">DISCOLL</abbrev>-JC263-071-POLY-024 (16S <ext-link xmlns:xlink="http://www.w3.org/1999/xlink" xlink:href="PX16942" ext-link-type="gen" xlink:type="simple">PX16942</ext-link>); <abbrev xmlns:xlink="http://www.w3.org/1999/xlink" xlink:title="The Discovery Collections, National Oceanography Centre, Southampton" id="ABBRID0EHOBG" xlink:type="simple">DISCOLL</abbrev>-JC263-071-POLY-025, 2 fragments; <abbrev xmlns:xlink="http://www.w3.org/1999/xlink" xlink:title="The Discovery Collections, National Oceanography Centre, Southampton" id="ABBRID0ELOBG" xlink:type="simple">DISCOLL</abbrev>-JC263-071-POLY-027; <abbrev xmlns:xlink="http://www.w3.org/1999/xlink" xlink:title="The Discovery Collections, National Oceanography Centre, Southampton" id="ABBRID0EPOBG" xlink:type="simple">DISCOLL</abbrev>-JC263-071-POLY-028; <abbrev xmlns:xlink="http://www.w3.org/1999/xlink" xlink:title="The Discovery Collections, National Oceanography Centre, Southampton" id="ABBRID0ETOBG" xlink:type="simple">DISCOLL</abbrev>-JC263-071-POLY-029; <abbrev xmlns:xlink="http://www.w3.org/1999/xlink" xlink:title="The Discovery Collections, National Oceanography Centre, Southampton" id="ABBRID0EXOBG" xlink:type="simple">DISCOLL</abbrev>-JC263-071-POLY-030; Atlantic, Porcupine Abyssal Plain Sustained Observatory; OTSB14; Start <named-content xmlns:xlink="http://www.w3.org/1999/xlink" content-type="dwc:verbatimCoordinates" xlink:type="simple"><named-content content-type="geo-json" specific-use="{&#34;type&#34;:&#34;Point&#34;,&#34;coordinates&#34;:[-16.857500,48.853500]}" id="NCID0E5OBG" xlink:type="simple">48°51.21'N, 016°51.45'W</named-content></named-content>, End <named-content xmlns:xlink="http://www.w3.org/1999/xlink" content-type="dwc:verbatimCoordinates" xlink:type="simple"><named-content content-type="geo-json" specific-use="{&#34;type&#34;:&#34;Point&#34;,&#34;coordinates&#34;:[-16.864167,48.957500]}" id="NCID0EGPBG" xlink:type="simple">48°57.45'N, 016°51.85'W</named-content></named-content>; depth 4831–4838 m; 07/06/24–08/06/24; RRS James Cook Cruise 263, Station 071.</p></tp:treatment-sec><tp:treatment-sec sec-type="material" id="SECID0ELPBG"><title>Additional comparative material.</title><p>BMNH 1885.12.1.330, holotype of <italic><tp:taxon-name><tp:taxon-name-part taxon-name-part-type="genus" reg="Melinnopsis">Melinnopsis</tp:taxon-name-part> <tp:taxon-name-part taxon-name-part-type="species" reg="atlantica">atlantica</tp:taxon-name-part></tp:taxon-name></italic> McIntosh, 1885, off Chesapeake Bay, North America, <named-content xmlns:xlink="http://www.w3.org/1999/xlink" content-type="dwc:verbatimCoordinates" xlink:type="simple"><named-content content-type="geo-json" specific-use="{&#34;type&#34;:&#34;Point&#34;,&#34;coordinates&#34;:[-71.666700,37.416700]}" id="NCID0E6PBG" xlink:type="simple">37°25.002'N, 71°40.002'W</named-content></named-content>, HMS Challenger, Stn. 44, 1700 fathoms (3109 m), 02/05/1873, 2 short anterior fragments, 1 posterior fragment and ~ 9 tube fragments.</p></tp:treatment-sec><tp:treatment-sec sec-type="description" id="SECID0EEQBG"><title>Description.</title><p>(based on holotype <named-content xmlns:xlink="http://www.w3.org/1999/xlink" content-type="dwc:institutional_code" xlink:title="Natural History Museum in London" xlink:href="http://grbio.org/institution/natural-history-museum-london" xlink:type="simple">NHMUK</named-content> ANEA 2025.3262) Holotype 35 mm length for more than 25 chaetigers, widest at post-branchial region 2 mm, thereafter gradually tapering to abdomen (1 mm width) (Fig. <xref ref-type="fig" rid="F3">3A</xref>). Thorax with 16 or 17 chaetigers (lower thorax damaged so exact number of chaetigers uncertain). Neurochaetae as small acicular spines on segments II–V and uncini on remaining &gt; 21 chaetigers.</p><fig id="F3" position="float" orientation="portrait"><object-id xmlns:xlink="http://www.w3.org/1999/xlink" content-type="doi" xlink:type="simple">10.3897/zookeys.1265.171206.figure3</object-id><object-id xmlns:xlink="http://www.w3.org/1999/xlink" content-type="arpha" xlink:type="simple">ED71C10D-37F8-5BCB-9561-223841358BD9</object-id><label>Figure 3.</label><caption><p>Light images of <italic><tp:taxon-name><tp:taxon-name-part taxon-name-part-type="genus" reg="Melinnopsis">Melinnopsis</tp:taxon-name-part> <tp:taxon-name-part taxon-name-part-type="species" reg="nathanieli">nathanieli</tp:taxon-name-part></tp:taxon-name></italic> sp. nov. <bold>A.</bold> Holotype <named-content xmlns:xlink="http://www.w3.org/1999/xlink" content-type="dwc:institutional_code" xlink:title="Natural History Museum in London" xlink:href="http://grbio.org/institution/natural-history-museum-london" xlink:type="simple">NHMUK</named-content> ANEA 2025.3262 entire body dorsal view; <bold>B.</bold><named-content xmlns:xlink="http://www.w3.org/1999/xlink" content-type="dwc:institutional_code" xlink:title="Natural History Museum in London" xlink:href="http://grbio.org/institution/natural-history-museum-london" xlink:type="simple">NHMUK</named-content> ANEA 2025.3262 anterior section ventral view; <bold>C.</bold><named-content xmlns:xlink="http://www.w3.org/1999/xlink" content-type="dwc:institutional_code" xlink:title="Natural History Museum in London" xlink:href="http://grbio.org/institution/natural-history-museum-london" xlink:type="simple">NHMUK</named-content> ANEA 2025.3265 prostomium and long buccal tentacle; <bold>D.</bold><named-content xmlns:xlink="http://www.w3.org/1999/xlink" content-type="dwc:institutional_code" xlink:title="Natural History Museum in London" xlink:href="http://grbio.org/institution/natural-history-museum-london" xlink:type="simple">NHMUK</named-content> ANEA 2025.3265 prostomium; <bold>E.</bold><named-content xmlns:xlink="http://www.w3.org/1999/xlink" content-type="dwc:institutional_code" xlink:title="Natural History Museum in London" xlink:href="http://grbio.org/institution/natural-history-museum-london" xlink:type="simple">NHMUK</named-content> ANEA 2025.3262 anterior body lateral view, arrows indicate acicular neurochaetae; <bold>F.</bold><named-content xmlns:xlink="http://www.w3.org/1999/xlink" content-type="dwc:institutional_code" xlink:title="Natural History Museum in London" xlink:href="http://grbio.org/institution/natural-history-museum-london" xlink:type="simple">NHMUK</named-content> ANEA 2025.3262 thoracic chaetigers; <bold>G.</bold><named-content xmlns:xlink="http://www.w3.org/1999/xlink" content-type="dwc:institutional_code" xlink:title="Natural History Museum in London" xlink:href="http://grbio.org/institution/natural-history-museum-london" xlink:type="simple">NHMUK</named-content> ANEA 2025.3262 abdominal uncini. Abbreviations: n.s. = nuchal slits. Scale bars: 2 mm (<bold>A</bold>); 1 mm (<bold>B, D, E</bold>); 3 mm (<bold>C</bold>); 0.5 mm (<bold>F</bold>); 20 µm (<bold>G</bold>).</p></caption><graphic xmlns:xlink="http://www.w3.org/1999/xlink" xlink:href="zookeys-1265-001_article-171206__-g003.jpg" position="float" orientation="portrait" xlink:type="simple" id="oo_1498774.jpg"><uri content-type="original_file" xlink:type="simple">https://binary.pensoft.net/fig/1498774</uri></graphic></fig><p>Prostomium with well-defined anterior and posterior sections separated by a pair of deep transverse nuchal slits meeting mid-dorsally (Fig. <xref ref-type="fig" rid="F3">3D</xref>). Anterior part of prostomium whole, without any distinct lobes, and with a slightly raised lip. No eyespots or pigmented glandular bands present. No speckled pigment on anterior part of prostomium. Segment I continued ventrally forming lower margin of mouth with no crenulations on the ventral side (Fig. <xref ref-type="fig" rid="F3">3B</xref>).</p><p>Buccal tentacles in holotype missing, only one large stump remaining.</p><p>Lateral wings of anterior body between prostomium and segment V slightly arched, peak approx. segment IV (Figs <xref ref-type="fig" rid="F3">3E</xref>, <xref ref-type="fig" rid="F4">4B</xref>).</p><fig id="F4" position="float" orientation="portrait"><object-id xmlns:xlink="http://www.w3.org/1999/xlink" content-type="doi" xlink:type="simple">10.3897/zookeys.1265.171206.figure4</object-id><object-id xmlns:xlink="http://www.w3.org/1999/xlink" content-type="arpha" xlink:type="simple">B0253AA7-6160-5CB7-9706-E9DD34159119</object-id><label>Figure 4.</label><caption><p>Line drawings of paratype <named-content xmlns:xlink="http://www.w3.org/1999/xlink" content-type="dwc:institutional_code" xlink:title="Natural History Museum in London" xlink:href="http://grbio.org/institution/natural-history-museum-london" xlink:type="simple">NHMUK</named-content> ANEA 2025.3264 <italic><tp:taxon-name><tp:taxon-name-part taxon-name-part-type="genus" reg="Melinnopsis">Melinnopsis</tp:taxon-name-part> <tp:taxon-name-part taxon-name-part-type="species" reg="nathanieli">nathanieli</tp:taxon-name-part></tp:taxon-name></italic> sp. nov. <bold>A.</bold> Anterior dorsal view; <bold>B.</bold> Anterior lateral view. Abbreviations: Ch = chaetiger, Seg = segment. Scale bars: 4 mm (<bold>A</bold>); 5 mm (<bold>B</bold>).</p></caption><graphic xmlns:xlink="http://www.w3.org/1999/xlink" xlink:href="zookeys-1265-001_article-171206__-g004.jpg" position="float" orientation="portrait" xlink:type="simple" id="oo_1498775.jpg"><uri content-type="original_file" xlink:type="simple">https://binary.pensoft.net/fig/1498775</uri></graphic></fig><p>Segment I collar-like, laterally and ventrally encompassing head region. Branchiae emerging together on dorsal branchial ridge at level of segment II, arranged in two basally fused groups of four, three branchiae in front and one situated slightly behind (towards the anterior) (Figs <xref ref-type="fig" rid="F4">4A</xref>, <xref ref-type="fig" rid="F5">5A</xref>), the latter being the longest pair. Inner- and anteriormost branchia of each group completely separate, not joined by membrane. Branchiae in cross-section circular to slightly flattened smooth with central groove, gently tapering to filiform tips. Post-branchial dorsal membrane inconspicuous (Fig. <xref ref-type="fig" rid="F5">5A</xref>).</p><fig id="F5" position="float" orientation="portrait"><object-id xmlns:xlink="http://www.w3.org/1999/xlink" content-type="doi" xlink:type="simple">10.3897/zookeys.1265.171206.figure5</object-id><object-id xmlns:xlink="http://www.w3.org/1999/xlink" content-type="arpha" xlink:type="simple">EA4D31BA-E54F-5BB0-8DA6-3D4A96FA1B61</object-id><label>Figure 5.</label><caption><p>Scanning electron microscope images of <italic><tp:taxon-name><tp:taxon-name-part taxon-name-part-type="genus" reg="Melinnopsis">Melinnopsis</tp:taxon-name-part> <tp:taxon-name-part taxon-name-part-type="species" reg="nathanieli">nathanieli</tp:taxon-name-part></tp:taxon-name></italic> sp. nov. paratypes. <bold>A.</bold><named-content xmlns:xlink="http://www.w3.org/1999/xlink" content-type="dwc:institutional_code" xlink:title="Natural History Museum in London" xlink:href="http://grbio.org/institution/natural-history-museum-london" xlink:type="simple">NHMUK</named-content> ANEA 2025.3267 Anterior dorsal view; <bold>B.</bold><named-content xmlns:xlink="http://www.w3.org/1999/xlink" content-type="dwc:institutional_code" xlink:title="Natural History Museum in London" xlink:href="http://grbio.org/institution/natural-history-museum-london" xlink:type="simple">NHMUK</named-content> ANEA 2025.3267 acicular chaetae; <bold>C.</bold><named-content xmlns:xlink="http://www.w3.org/1999/xlink" content-type="dwc:institutional_code" xlink:title="Natural History Museum in London" xlink:href="http://grbio.org/institution/natural-history-museum-london" xlink:type="simple">NHMUK</named-content> ANEA 2025.3268 thoracic uncinigers; <bold>D.</bold><named-content xmlns:xlink="http://www.w3.org/1999/xlink" content-type="dwc:institutional_code" xlink:title="Natural History Museum in London" xlink:href="http://grbio.org/institution/natural-history-museum-london" xlink:type="simple">NHMUK</named-content> ANEA 2025.3268 thoracic uncini; <bold>E.</bold><named-content xmlns:xlink="http://www.w3.org/1999/xlink" content-type="dwc:institutional_code" xlink:title="Natural History Museum in London" xlink:href="http://grbio.org/institution/natural-history-museum-london" xlink:type="simple">NHMUK</named-content> ANEA 2025.3268 abdominal unciniger; <bold>F.</bold><named-content xmlns:xlink="http://www.w3.org/1999/xlink" content-type="dwc:institutional_code" xlink:title="Natural History Museum in London" xlink:href="http://grbio.org/institution/natural-history-museum-london" xlink:type="simple">NHMUK</named-content> ANEA 2025.3268 abdominal uncini; <bold>G.</bold><named-content xmlns:xlink="http://www.w3.org/1999/xlink" content-type="dwc:institutional_code" xlink:title="Natural History Museum in London" xlink:href="http://grbio.org/institution/natural-history-museum-london" xlink:type="simple">NHMUK</named-content> ANEA 2025.3268 pygidium dorsal view. Scale bars: 1 mm (<bold>A</bold>); 500 µm (<bold>B</bold>); 100 µm (<bold>C</bold>); 10 µm (<bold>D, F</bold>); 50 µm (<bold>E</bold>); 2 mm (<bold>G</bold>).</p></caption><graphic xmlns:xlink="http://www.w3.org/1999/xlink" xlink:href="zookeys-1265-001_article-171206__-g005.jpg" position="float" orientation="portrait" xlink:type="simple" id="oo_1498776.jpg"><uri content-type="original_file" xlink:type="simple">https://binary.pensoft.net/fig/1498776</uri></graphic></fig><p>Post-branchial hooks absent. Segmentation visible dorsally in post-branchial area. No visible nephridial papillae.</p><p>Notochaetae from segment IV, neurochaetae from segment II (Figs <xref ref-type="fig" rid="F4">4B</xref>, <xref ref-type="fig" rid="F5">5B</xref>).</p><p>Capillary notochaetae starting from segment IV present in 12 or 13 thoracic chaetigers (lower thorax damaged exact number of chaetigers uncertain). Chaetiger 3 (segment IV) with few fine notochaetal capillaries and chaetiger 4 (segment V) with more abundant fine notochaeta arising from small slightly projecting notopodia (Fig. <xref ref-type="fig" rid="F5">5B</xref>). Short cylindrical notopodia with thicker capillaries evident from chaetiger 5. Notochaetae arranged in double rows, those of anterior rows shorter.</p><p>Rudimental abdominal notopodia missing. No small, rounded projections, evident in notopodial positions, no cilia observed.</p><p>Neurochaetae as small acicular spines with lanceolate tips on segments II–V. Neuropodial uncini from chaetiger 5 (segment VI) (Fig. <xref ref-type="fig" rid="F5">5B</xref>), present in 12 thoracic uncinigers and abdominal chaetigers. Holotype incomplete with ~ 15 abdominal uncinigers.</p><p>Thoracic uncini emerging subdistally on short flaps from chaetigers 5 to approximately chaetiger 11 (Figs <xref ref-type="fig" rid="F3">3F</xref>, <xref ref-type="fig" rid="F5">5C</xref>). Abdominal uncini mostly missing in holotype but arranged on narrow lappets (Fig. <xref ref-type="fig" rid="F5">5E</xref>).</p><p>Uncini of thoracic uncinigers with three teeth (two small, one larger) in one vertical row over rostral tooth, subrostral process and basal prow (Figs <xref ref-type="fig" rid="F3">3G</xref>, <xref ref-type="fig" rid="F5">5D</xref>).</p><p>Thoracic uncini in a single line with ~70 uncini (Fig. <xref ref-type="fig" rid="F5">5C</xref>).</p><p>Abdominal uncini in a single line with ~16 uncini (Fig. <xref ref-type="fig" rid="F5">5E</xref>).</p><p>Pygidium missing in holotype.</p><p><bold>Methyl blue staining pattern.</bold> Use of methyl blue in holotype reveals weak staining of prostomium. Posterior section of prostomium with speckled staining (Fig. <xref ref-type="fig" rid="F3">3B</xref>). Strong staining transversely on segments I–IV (Fig. <xref ref-type="fig" rid="F3">3A</xref>). Branchiae very lightly speckled. No clear lateral staining. Strong staining of ~13 or 14 ventral shields, staining strong in anterior section of ventral shield, light staining of posterior section of shield. This pattern is more defined towards the posterior of the worm. Shields do not cover entire ventral surface of the segment, stopping short at the uncini (Fig. <xref ref-type="fig" rid="F3">3B</xref>).</p><p><bold>Tube.</bold> Missing in holotype.</p></tp:treatment-sec><tp:treatment-sec sec-type="variation" id="SECID0EE1BG"><title>Variations.</title><p>Variation in other specimens up to 48 mm length for more than 60 chaetigers, widest at post-branchial region 3 mm, thereafter gradually tapering to abdomen (1 mm width) and pygidium. Thorax with 16 chaetigers; neurochaetae as small acicular spines on segments II–V and uncini on remaining &gt; 56 chaetigers.</p><p>One large buccal tentacle (≤15 mm), edges of tentacle undulate in small folds (Fig. <xref ref-type="fig" rid="F3">3C</xref>). Four smaller tentacles (2 pairs) ridged and smooth measuring ~1 mm length.</p><p>Branchiae ~1/5 the length of longest buccal tentacle.</p><p>Thirteen thoracic uncini from chaetiger 5–17. Some specimens with ≤ 49 abdominal uncinigers.</p><p>Uncini lappets decreasing in size until pygidium, minute at the end. First abdominal neuropodia widely separated, more closely spaced towards the pygidium, last seven neuropodia very close together.</p><p>Uncini of abdominal uncinigers with numerous teeth over rostral tooth, subrostral process and basal prow (Fig. <xref ref-type="fig" rid="F5">5F</xref>).</p><p>Terminal crenulated anus, bounded by four, small indistinct lobes. No anal cirri (Fig. <xref ref-type="fig" rid="F5">5G</xref>).</p><p>Methyl blue staining pattern: staining of post-branchial region laterally (mid-dorsal region not stained) until chaetiger 8. Staining of 13 ventral shields. Abdominal staining light. No staining of dorsal side of neuropodial lappets.</p><p>Tube: fine-grained sediment tube with some foraminifera encrusted. The tube is lined with a thin, clear membrane. Length of tube ≤ 30 cm (Fig. <xref ref-type="fig" rid="F6">6B</xref>).</p><fig id="F6" position="float" orientation="portrait"><object-id xmlns:xlink="http://www.w3.org/1999/xlink" content-type="doi" xlink:type="simple">10.3897/zookeys.1265.171206.figure6</object-id><object-id xmlns:xlink="http://www.w3.org/1999/xlink" content-type="arpha" xlink:type="simple">A5786D0C-FBF5-546A-B8BF-7BCEC11F40DF</object-id><label>Figure 6.</label><caption><p><bold>A–C.</bold><italic><tp:taxon-name><tp:taxon-name-part taxon-name-part-type="genus" reg="Melinnopsis">Melinnopsis</tp:taxon-name-part> <tp:taxon-name-part taxon-name-part-type="species" reg="nathanieli">nathanieli</tp:taxon-name-part></tp:taxon-name></italic> sp. nov. association with <bold>A.</bold><tp:taxon-name><tp:taxon-name-part taxon-name-part-type="order">Actiniaria</tp:taxon-name-part></tp:taxon-name>, <italic><tp:taxon-name><tp:taxon-name-part taxon-name-part-type="genus" reg="Actinauge">Actinauge</tp:taxon-name-part> <tp:taxon-name-part taxon-name-part-type="species" reg="abyssorum">abyssorum</tp:taxon-name-part></tp:taxon-name></italic>; <bold>B.</bold> Ascidian <italic><tp:taxon-name><tp:taxon-name-part taxon-name-part-type="genus" reg="Culeolus">Culeolus</tp:taxon-name-part></tp:taxon-name></italic> sp.; <bold>C.</bold><tp:taxon-name><tp:taxon-name-part taxon-name-part-type="order">Actiniaria</tp:taxon-name-part></tp:taxon-name>, <italic><tp:taxon-name><tp:taxon-name-part taxon-name-part-type="genus" reg="Amphianthus">Amphianthus</tp:taxon-name-part> <tp:taxon-name-part taxon-name-part-type="species" reg="bathybium">bathybium</tp:taxon-name-part></tp:taxon-name></italic>; <bold>D–I.</bold><italic><tp:taxon-name><tp:taxon-name-part taxon-name-part-type="genus" reg="Melinnopsis">Melinnopsis</tp:taxon-name-part> <tp:taxon-name-part taxon-name-part-type="species" reg="nathanieli">nathanieli</tp:taxon-name-part></tp:taxon-name></italic> sp. inc.; <bold>D–F.</bold> Cropped images shot from Autosub5 mission 42 during RRS <italic>James Cook</italic> cruise 237 to <abbrev xmlns:xlink="http://www.w3.org/1999/xlink" xlink:title="Porcupine Abyssal Sustained Observatory" id="ABBRID0EY4BG" xlink:type="simple">PAP-SO</abbrev> (<xref ref-type="bibr" rid="B29">Huvenne 2024</xref>); <bold>D.</bold> Crop width 28.5 cm; <bold>E.</bold> Crop width 30.0 cm; <bold>F.</bold> Crop width 26.0 cm; <bold>G–I.</bold> Cropped images from Bathysnap time-lapse camera at <abbrev xmlns:xlink="http://www.w3.org/1999/xlink" xlink:title="Porcupine Abyssal Sustained Observatory" id="ABBRID0EI5BG" xlink:type="simple">PAP-SO</abbrev> station JC263-072. Abbreviations: bt = buccal tentacle, bts = buccal tentacle shadow, t = tube, ts = tube shadow. Scale bar: 2 cm (<bold>B</bold>).</p></caption><graphic xmlns:xlink="http://www.w3.org/1999/xlink" xlink:href="zookeys-1265-001_article-171206__-g006.jpg" position="float" orientation="portrait" xlink:type="simple" id="oo_1498777.jpg"><uri content-type="original_file" xlink:type="simple">https://binary.pensoft.net/fig/1498777</uri></graphic></fig></tp:treatment-sec><tp:treatment-sec sec-type="ecology" id="SECID0ET5BG"><title>Ecology.</title><p>Found in association with the actiniarians <italic><tp:taxon-name><tp:taxon-name-part taxon-name-part-type="genus" reg="Actinauge">Actinauge</tp:taxon-name-part> <tp:taxon-name-part taxon-name-part-type="species" reg="abyssorum">abyssorum</tp:taxon-name-part></tp:taxon-name></italic> Carlgren, 1934 and <italic><tp:taxon-name><tp:taxon-name-part taxon-name-part-type="genus" reg="Amphianthus">Amphianthus</tp:taxon-name-part> <tp:taxon-name-part taxon-name-part-type="species" reg="bathybium">bathybium</tp:taxon-name-part></tp:taxon-name></italic> Hertwig, 1882, and the ascidian <italic><tp:taxon-name><tp:taxon-name-part taxon-name-part-type="genus" reg="Culeolus">Culeolus</tp:taxon-name-part></tp:taxon-name></italic> sp. Herdman, 1881 (Fig. <xref ref-type="fig" rid="F6">6A, B, C</xref>). The worm tubes are grasped by the pedal disc of the <tp:taxon-name><tp:taxon-name-part taxon-name-part-type="order">Actiniaria</tp:taxon-name-part></tp:taxon-name> (Fig. <xref ref-type="fig" rid="F6">6A, C</xref>).</p></tp:treatment-sec><tp:treatment-sec sec-type="distribution" id="SECID0EEAAI"><title>Distribution.</title><p>Porcupine Abyssal Plain, northeast Atlantic, 4843–4850 m.</p></tp:treatment-sec><tp:treatment-sec sec-type="etymology" id="SECID0EJAAI"><title>Etymology.</title><p>The new species is named for the second author’s son, Nathaniel Serpell-Stevens.</p></tp:treatment-sec><tp:treatment-sec sec-type="remarks" id="SECID0EOAAI"><title>Remarks.</title><p><italic><tp:taxon-name><tp:taxon-name-part taxon-name-part-type="genus" reg="Melinnopsis">Melinnopsis</tp:taxon-name-part> <tp:taxon-name-part taxon-name-part-type="species" reg="nathanieli">nathanieli</tp:taxon-name-part></tp:taxon-name></italic> sp. nov. is morphologically very similar to <italic><tp:taxon-name><tp:taxon-name-part taxon-name-part-type="genus" reg="Melinnopsis">M.</tp:taxon-name-part> <tp:taxon-name-part taxon-name-part-type="species" reg="chadwicki">chadwicki</tp:taxon-name-part></tp:taxon-name></italic> and <italic><tp:taxon-name><tp:taxon-name-part taxon-name-part-type="genus" reg="Melinnopsis">M.</tp:taxon-name-part> <tp:taxon-name-part taxon-name-part-type="species" reg="gardelli">gardelli</tp:taxon-name-part></tp:taxon-name></italic> from the eastern Australian margin. <italic><tp:taxon-name><tp:taxon-name-part taxon-name-part-type="genus" reg="Melinnopsis">Melinnopsis</tp:taxon-name-part> <tp:taxon-name-part taxon-name-part-type="species" reg="nathanieli">nathanieli</tp:taxon-name-part></tp:taxon-name></italic> sp. nov. differs from these two species in having lateral wings that are slightly arched rather than highly arched, and possessing fewer abdominal uncini: only 16 in a row in <italic><tp:taxon-name><tp:taxon-name-part taxon-name-part-type="genus" reg="Melinnopsis">M.</tp:taxon-name-part> <tp:taxon-name-part taxon-name-part-type="species" reg="nathanieli">nathanieli</tp:taxon-name-part></tp:taxon-name></italic> sp. nov. versus 30 in both <italic><tp:taxon-name><tp:taxon-name-part taxon-name-part-type="genus" reg="Melinnopsis">M.</tp:taxon-name-part> <tp:taxon-name-part taxon-name-part-type="species" reg="gardelli">gardelli</tp:taxon-name-part></tp:taxon-name></italic> and <italic><tp:taxon-name><tp:taxon-name-part taxon-name-part-type="genus" reg="Melinnopsis">M.</tp:taxon-name-part> <tp:taxon-name-part taxon-name-part-type="species" reg="chadwicki">chadwicki</tp:taxon-name-part></tp:taxon-name></italic>. <italic><tp:taxon-name><tp:taxon-name-part taxon-name-part-type="genus" reg="Melinnopsis">Melinnopsis</tp:taxon-name-part> <tp:taxon-name-part taxon-name-part-type="species" reg="gardelli">gardelli</tp:taxon-name-part></tp:taxon-name></italic> also exhibits a ‘conspicuous stained band on the dorsal area when stained with methyl blue’ which was not observed in <italic><tp:taxon-name><tp:taxon-name-part taxon-name-part-type="genus" reg="Melinnopsis">M.</tp:taxon-name-part> <tp:taxon-name-part taxon-name-part-type="species" reg="nathanieli">nathanieli</tp:taxon-name-part></tp:taxon-name></italic> sp. nov. Two other species of <italic><tp:taxon-name><tp:taxon-name-part taxon-name-part-type="genus" reg="Melinnopsis">Melinnopsis</tp:taxon-name-part></tp:taxon-name></italic> have been described from the Atlantic (Table <xref ref-type="table" rid="T4">4</xref>), <italic><tp:taxon-name><tp:taxon-name-part taxon-name-part-type="genus" reg="Melinnopsis">M.</tp:taxon-name-part> <tp:taxon-name-part taxon-name-part-type="species" reg="angolensis">angolensis</tp:taxon-name-part></tp:taxon-name></italic> and the type species, <italic><tp:taxon-name><tp:taxon-name-part taxon-name-part-type="genus" reg="Melinnopsis">M.</tp:taxon-name-part> <tp:taxon-name-part taxon-name-part-type="species" reg="atlantica">atlantica</tp:taxon-name-part></tp:taxon-name></italic>. <italic><tp:taxon-name><tp:taxon-name-part taxon-name-part-type="genus" reg="Melinnopsis">Melinnopsis</tp:taxon-name-part> <tp:taxon-name-part taxon-name-part-type="species" reg="nathanieli">nathanieli</tp:taxon-name-part></tp:taxon-name></italic> sp. nov. differs from <italic><tp:taxon-name><tp:taxon-name-part taxon-name-part-type="genus" reg="Melinnopsis">M.</tp:taxon-name-part> <tp:taxon-name-part taxon-name-part-type="species" reg="angolensis">angolensis</tp:taxon-name-part></tp:taxon-name></italic> in lacking a dorsal serrated membrane on segment V (present in <italic><tp:taxon-name><tp:taxon-name-part taxon-name-part-type="genus" reg="Melinnopsis">M.</tp:taxon-name-part> <tp:taxon-name-part taxon-name-part-type="species" reg="angolensis">angolensis</tp:taxon-name-part></tp:taxon-name></italic>) and the possession of three teeth above the rostral tooth in the thoracic uncini (two teeth in <italic><tp:taxon-name><tp:taxon-name-part taxon-name-part-type="genus" reg="Melinnopsis">M.</tp:taxon-name-part> <tp:taxon-name-part taxon-name-part-type="species" reg="angolensis">angolensis</tp:taxon-name-part></tp:taxon-name></italic>).</p><table-wrap id="T4" position="float" orientation="portrait"><label>Table 4.</label><caption><p>Comparison of all known species of <italic><tp:taxon-name><tp:taxon-name-part taxon-name-part-type="genus" reg="Melinnopsis">Melinnopsis</tp:taxon-name-part></tp:taxon-name></italic> McIntosh, 1885. Updated table from <xref ref-type="bibr" rid="B17">Gunton et al. (2020</xref>: table 3), adapted from <xref ref-type="bibr" rid="B25">Hilbig (2005</xref>: table 3).* type species. TU, thoracic uncini. TC, thoracic chaetigers. Dashes (—) indicate not mentioned in original description.</p></caption><table id="TID0EQ3BI" rules="all"><tbody><tr><th rowspan="1" colspan="1">Species</th><th rowspan="1" colspan="1">No. of TU</th><th rowspan="1" colspan="1">Dorsal membrane segment V</th><th rowspan="1" colspan="1">Buccal tentacles</th><th rowspan="1" colspan="1">Branchiae</th><th rowspan="1" colspan="1">No. of teeth above rostral tooth in TU</th><th rowspan="1" colspan="1">Body size (length: width)</th><th rowspan="1" colspan="1">Tube</th><th rowspan="1" colspan="1">Type locality</th></tr><tr><td rowspan="1" colspan="1"><italic><tp:taxon-name><tp:taxon-name-part taxon-name-part-type="genus" reg="Melinnopsis">M.</tp:taxon-name-part> <tp:taxon-name-part taxon-name-part-type="species" reg="abyssalis">abyssalis</tp:taxon-name-part></tp:taxon-name></italic> (Hartman, 1969)</td><td rowspan="1" colspan="1">12</td><td rowspan="1" colspan="1">Absent</td><td rowspan="1" colspan="1">2 types: 1 large, many small</td><td rowspan="1" colspan="1">4 pairs: 1 anterior middle pair largest, 3 pairs in a crescent shape</td><td rowspan="1" colspan="1">3</td><td rowspan="1" colspan="1">52 mm: 3 mm</td><td rowspan="1" colspan="1">135–150 mm long, 3–4 mm wide, tapering slightly, smooth, dark silt</td><td rowspan="1" colspan="1">San Clemente basin, NE Pacific, 1920 m</td></tr><tr><td rowspan="1" colspan="1"><italic><tp:taxon-name><tp:taxon-name-part taxon-name-part-type="genus" reg="Melinnopsis">M.</tp:taxon-name-part> <tp:taxon-name-part taxon-name-part-type="species" reg="angolensis">angolensis</tp:taxon-name-part></tp:taxon-name></italic> Hilbig, 2005</td><td rowspan="1" colspan="1">13</td><td rowspan="1" colspan="1">Present: serrated (up to 21 teeth)</td><td rowspan="1" colspan="1">2 types: 4–6 large, 6 small</td><td rowspan="1" colspan="1">4 pairs: 1 anterior middle pair largest</td><td rowspan="1" colspan="1">2</td><td rowspan="1" colspan="1">21–50 mm: 3–4 mm</td><td rowspan="1" colspan="1">Up to 3 × length of worm, muddy with fine inner mucus lining</td><td rowspan="1" colspan="1">Angola Basin, SE Atlantic, 5385–5439 m</td></tr><tr><td rowspan="1" colspan="1"><italic><tp:taxon-name><tp:taxon-name-part taxon-name-part-type="genus" reg="Melinnopsis">M.</tp:taxon-name-part> <tp:taxon-name-part taxon-name-part-type="species" reg="annekovae">annekovae</tp:taxon-name-part></tp:taxon-name></italic> (Uschakov, 1952)</td><td rowspan="1" colspan="1">12</td><td rowspan="1" colspan="1">Absent: well-developed glandular band on segment four</td><td rowspan="1" colspan="1">2 types: 1 large &gt; 7 mm, 3–4 small</td><td rowspan="1" colspan="1">4 pairs: 1 median pair largest</td><td rowspan="1" colspan="1">3 (5 teeth in one row)</td><td rowspan="1" colspan="1">—: 3 mm</td><td rowspan="1" colspan="1">Sturdy silted tube</td><td rowspan="1" colspan="1">Arctic Ocean, 51–1900 m</td></tr><tr><td rowspan="1" colspan="1"><italic><tp:taxon-name><tp:taxon-name-part taxon-name-part-type="genus" reg="Melinnopsis">M.</tp:taxon-name-part> <tp:taxon-name-part taxon-name-part-type="species" reg="atlantica">atlantica</tp:taxon-name-part></tp:taxon-name></italic>* McIntosh, 1885</td><td rowspan="1" colspan="1">14?</td><td rowspan="1" colspan="1">Present smooth (between segment 4 and 5)</td><td rowspan="1" colspan="1">None visible</td><td rowspan="1" colspan="1">4 pairs: unclear (no scars visible on re-examination of type material)</td><td rowspan="1" colspan="1">3 (top tooth indistinct) assuming pl. XXVIIA fig. 18 is thoracic</td><td rowspan="1" colspan="1">35 mm: 3 mm</td><td rowspan="1" colspan="1">Stiff cylinder, fine grey mud, <tp:taxon-name><tp:taxon-name-part taxon-name-part-type="subphylum">Foraminifera</tp:taxon-name-part></tp:taxon-name> attached</td><td rowspan="1" colspan="1">Off Chesapeake Bay, NW Atlantic, 3109 m</td></tr><tr><td rowspan="1" colspan="1"><italic><tp:taxon-name><tp:taxon-name-part taxon-name-part-type="genus" reg="Melinnopsis">M.</tp:taxon-name-part> <tp:taxon-name-part taxon-name-part-type="species" reg="arctica">arctica</tp:taxon-name-part></tp:taxon-name></italic> (Annekova, 1931)</td><td rowspan="1" colspan="1">12</td><td rowspan="1" colspan="1">Present/indistinct , assuming 'dorsal fold' is the same as 'dorsal membrane'</td><td rowspan="1" colspan="1">2 types: 1 large, 2 small</td><td rowspan="1" colspan="1">4 pairs: anterior (inner) larger than others</td><td rowspan="1" colspan="1">2</td><td rowspan="1" colspan="1">25 mm: 3 mm</td><td rowspan="1" colspan="1">Solid tube like <italic><tp:taxon-name><tp:taxon-name-part taxon-name-part-type="genus" reg="Melinna">Melinna</tp:taxon-name-part> <tp:taxon-name-part taxon-name-part-type="species" reg="cristata">cristata</tp:taxon-name-part></tp:taxon-name></italic> covered in sand in the front part</td><td rowspan="1" colspan="1">Arctic Ocean, 165–480 m</td></tr><tr><td rowspan="1" colspan="1"><italic><tp:taxon-name><tp:taxon-name-part taxon-name-part-type="genus" reg="Melinnopsis">M.</tp:taxon-name-part> <tp:taxon-name-part taxon-name-part-type="species" reg="armipotens">armipotens</tp:taxon-name-part></tp:taxon-name></italic> (Moore, 1923)</td><td rowspan="1" colspan="1">13?</td><td rowspan="1" colspan="1">Absent/ indistinct</td><td rowspan="1" colspan="1">2 types: 1 large (12 mm long 8 mm wide), few small (1 mm long)</td><td rowspan="1" colspan="1">4 pairs: anterior (largest by one-third)</td><td rowspan="1" colspan="1">3</td><td rowspan="1" colspan="1">31 mm: 1.3 mm</td><td rowspan="1" colspan="1">—</td><td rowspan="1" colspan="1">Santa Catalina Islands, NE Pacific, 4070 m</td></tr><tr><td rowspan="1" colspan="1">
                        <italic>
                          <tp:taxon-name><tp:taxon-name-part taxon-name-part-type="genus" reg="Melinnopsis">M.</tp:taxon-name-part> <tp:taxon-name-part taxon-name-part-type="species" reg="augeneri">augeneri</tp:taxon-name-part></tp:taxon-name>
                        </italic>
                        <xref ref-type="bibr" rid="B56">Reuscher et al., 2015</xref>
                      </td><td rowspan="1" colspan="1">13</td><td rowspan="1" colspan="1">Indistinct, no serration</td><td rowspan="1" colspan="1">2 types: 4 long thick and annulated, 3 small</td><td rowspan="1" colspan="1">4 pairs: arranged in continuous arch</td><td rowspan="1" colspan="1">2</td><td rowspan="1" colspan="1">14 mm: 0.8 mm</td><td rowspan="1" colspan="1">—</td><td rowspan="1" colspan="1">Goto-Kasayama Bank, west of Kyushu, 185 m</td></tr><tr><td rowspan="1" colspan="1">
                        <italic>
                          <tp:taxon-name><tp:taxon-name-part taxon-name-part-type="genus" reg="Melinnopsis">M.</tp:taxon-name-part> <tp:taxon-name-part taxon-name-part-type="species" reg="chadwicki">chadwicki</tp:taxon-name-part></tp:taxon-name>
                        </italic>
                        <xref ref-type="bibr" rid="B17">Gunton et al., 2020</xref>
                      </td><td rowspan="1" colspan="1">12</td><td rowspan="1" colspan="1">Absent/indistinct</td><td rowspan="1" colspan="1">2 types:1 long, 6 small</td><td rowspan="1" colspan="1">4 pairs: 1 pair slightly anterior</td><td rowspan="1" colspan="1">2</td><td rowspan="1" colspan="1">22 mm: 1 mm</td><td rowspan="1" colspan="1">Fine-grained sediment sometimes with green veins and <tp:taxon-name><tp:taxon-name-part taxon-name-part-type="subphylum">Foraminifera</tp:taxon-name-part></tp:taxon-name></td><td rowspan="1" colspan="1">Eastern Australia, 1006–1257 m</td></tr><tr><td rowspan="1" colspan="1"><italic><tp:taxon-name><tp:taxon-name-part taxon-name-part-type="genus" reg="Melinnopsis">M.</tp:taxon-name-part> <tp:taxon-name-part taxon-name-part-type="species" reg="collaris">collaris</tp:taxon-name-part></tp:taxon-name></italic> (Hartman, 1967)</td><td rowspan="1" colspan="1">12</td><td rowspan="1" colspan="1">Absent</td><td rowspan="1" colspan="1">2 types: 1 large, many small</td><td rowspan="1" colspan="1">4 pairs: crescent shape, 1 pair anterior</td><td rowspan="1" colspan="1">—</td><td rowspan="1" colspan="1">46–51 mm: 4.6 mm</td><td rowspan="1" colspan="1">Long, tough, covered with silt, internal membrane</td><td rowspan="1" colspan="1">Mid-Pacific Basin, 4041–4813 m</td></tr><tr><td rowspan="1" colspan="1"><italic><tp:taxon-name><tp:taxon-name-part taxon-name-part-type="genus" reg="Melinnopsis">M.</tp:taxon-name-part> <tp:taxon-name-part taxon-name-part-type="species" reg="dubita">dubita</tp:taxon-name-part></tp:taxon-name></italic> (Hoagland, 1920)</td><td rowspan="1" colspan="1">12?</td><td rowspan="1" colspan="1">Indistinct ridge</td><td rowspan="1" colspan="1">2 types: 6 tentacles up to 15 mm, many smaller 3–7 mm</td><td rowspan="1" colspan="1">4 pairs: unclear</td><td rowspan="1" colspan="1">3 assuming pl. 51 fig. 5 thoracic</td><td rowspan="1" colspan="1">15 mm: 7 mm</td><td rowspan="1" colspan="1">Fine brown mud</td><td rowspan="1" colspan="1">Mindanao, Philippines, 920 m</td></tr><tr><td rowspan="1" colspan="1">
                        <italic>
                          <tp:taxon-name><tp:taxon-name-part taxon-name-part-type="genus" reg="Melinnopsis">M.</tp:taxon-name-part> <tp:taxon-name-part taxon-name-part-type="species" reg="gardelli">gardelli</tp:taxon-name-part></tp:taxon-name>
                        </italic>
                        <xref ref-type="bibr" rid="B17">Gunton et al., 2020</xref>
                      </td><td rowspan="1" colspan="1">12</td><td rowspan="1" colspan="1">Indistinct</td><td rowspan="1" colspan="1">2 types: 1 long 34 mm and shorter tentacles 2 mm</td><td rowspan="1" colspan="1">4 pairs:1 pair anterior</td><td rowspan="1" colspan="1">3</td><td rowspan="1" colspan="1">40 mm: 4 mm</td><td rowspan="1" colspan="1">Fine-grained sediment sometimes with green veins and <tp:taxon-name><tp:taxon-name-part taxon-name-part-type="subphylum">Foraminifera</tp:taxon-name-part></tp:taxon-name></td><td rowspan="1" colspan="1">Eastern Australia, 2520–2821 m</td></tr><tr><td rowspan="1" colspan="1"><italic><tp:taxon-name><tp:taxon-name-part taxon-name-part-type="genus" reg="Melinnopsis">M.</tp:taxon-name-part> <tp:taxon-name-part taxon-name-part-type="species" reg="mcintoshi">mcintoshi</tp:taxon-name-part></tp:taxon-name></italic> Reuscher, Fiege &amp; Imajima, 2015</td><td rowspan="1" colspan="1">13</td><td rowspan="1" colspan="1">Present: smooth</td><td rowspan="1" colspan="1">2 types: 3 long thick, annulated, 4 thinner</td><td rowspan="1" colspan="1">4 pairs: 2 rows of 2</td><td rowspan="1" colspan="1">2</td><td rowspan="1" colspan="1">44 mm: 2 mm</td><td rowspan="1" colspan="1">—</td><td rowspan="1" colspan="1">Japan, Pacific Ocean, 164–5600 m</td></tr><tr><td rowspan="1" colspan="1"><italic><tp:taxon-name><tp:taxon-name-part taxon-name-part-type="genus" reg="Melinnopsis">M.</tp:taxon-name-part> <tp:taxon-name-part taxon-name-part-type="species" reg="monocera">monocera</tp:taxon-name-part></tp:taxon-name></italic> (Augener, 1906)</td><td rowspan="1" colspan="1">12</td><td rowspan="1" colspan="1">Indistinct</td><td rowspan="1" colspan="1">2 types: 1 long (length 26 anterior segments), 6 short</td><td rowspan="1" colspan="1">4 pairs: unclear</td><td rowspan="1" colspan="1">2</td><td rowspan="1" colspan="1">28–42 mm: 2 mm</td><td rowspan="1" colspan="1">—</td><td rowspan="1" colspan="1">Caribbean, 212–310 m</td></tr><tr><td rowspan="1" colspan="1"><italic><tp:taxon-name><tp:taxon-name-part taxon-name-part-type="genus" reg="Melinnopsis">M.</tp:taxon-name-part> <tp:taxon-name-part taxon-name-part-type="species" reg="moorei">moorei</tp:taxon-name-part></tp:taxon-name></italic> (Hartman, 1960) using <xref ref-type="bibr" rid="B42">Moore 1923</xref></td><td rowspan="1" colspan="1">13? (17 TC)</td><td rowspan="1" colspan="1">Present: slightly serrated</td><td rowspan="1" colspan="1">—</td><td rowspan="1" colspan="1">4 pairs: cluster on each side</td><td rowspan="1" colspan="1">2</td><td rowspan="1" colspan="1">80 mm: —</td><td rowspan="1" colspan="1">Heavy mud walls</td><td rowspan="1" colspan="1">Off Santa Catalina and San Miguel Islands, NE Pacific, 495–3990 m</td></tr><tr><td rowspan="1" colspan="1"><italic><tp:taxon-name><tp:taxon-name-part taxon-name-part-type="genus" reg="Melinnopsis">Melinnopsis</tp:taxon-name-part> <tp:taxon-name-part taxon-name-part-type="species" reg="nathanieli">nathanieli</tp:taxon-name-part></tp:taxon-name></italic> sp. nov.</td><td rowspan="1" colspan="1">12–14</td><td rowspan="1" colspan="1">Absent/ indistinct</td><td rowspan="1" colspan="1">2 types: 1 long up to 15 mm, 4 small 1 mm</td><td rowspan="1" colspan="1">4 pairs: 1 pair anterior</td><td rowspan="1" colspan="1">3</td><td rowspan="1" colspan="1">48 mm: 3 mm</td><td rowspan="1" colspan="1">Fine-grained sediment</td><td rowspan="1" colspan="1">Porcupine Abyssal Plain, northeast Atlantic, 4843–4850 m</td></tr><tr><td rowspan="1" colspan="1"><italic><tp:taxon-name><tp:taxon-name-part taxon-name-part-type="genus" reg="Melinnopsis">M.</tp:taxon-name-part> <tp:taxon-name-part taxon-name-part-type="species" reg="rostrata">rostrata</tp:taxon-name-part></tp:taxon-name></italic> (Wesenberg-Lund, 1950)</td><td rowspan="1" colspan="1">12</td><td rowspan="1" colspan="1">Present: 15–17 teeth</td><td rowspan="1" colspan="1">2 types: 5 long curled, 3 shorter</td><td rowspan="1" colspan="1">4 pairs: 1 pair anterior</td><td rowspan="1" colspan="1">—</td><td rowspan="1" colspan="1">72 mm: —</td><td rowspan="1" colspan="1">—</td><td rowspan="1" colspan="1">West of Greenland, Arctic, 3229 m</td></tr><tr><td rowspan="1" colspan="1"><italic><tp:taxon-name><tp:taxon-name-part taxon-name-part-type="genus" reg="Melinnopsis">M.</tp:taxon-name-part> <tp:taxon-name-part taxon-name-part-type="species" reg="shinkaiae">shinkaiae</tp:taxon-name-part></tp:taxon-name></italic> Jimi, Hookabe, Woo &amp; Fujiwara 2025</td><td rowspan="1" colspan="1">12</td><td rowspan="1" colspan="1">Absent</td><td rowspan="1" colspan="1">2 types: 1 long, 5 small</td><td rowspan="1" colspan="1">4 pairs: 1 pair anterior</td><td rowspan="1" colspan="1">3</td><td rowspan="1" colspan="1">22 mm: 1 mm</td><td rowspan="1" colspan="1">mud, with sponge spicules</td><td rowspan="1" colspan="1">Daiichi-Kashima Seamount, Northwest Pacific, 3623 m</td></tr><tr><td rowspan="1" colspan="1"><italic><tp:taxon-name><tp:taxon-name-part taxon-name-part-type="genus" reg="Melinnopsis">M.</tp:taxon-name-part> <tp:taxon-name-part taxon-name-part-type="species" reg="somovi">somovi</tp:taxon-name-part></tp:taxon-name></italic> (Uschakov, 1957)</td><td rowspan="1" colspan="1">12</td><td rowspan="1" colspan="1">Absent</td><td rowspan="1" colspan="1">2 types: 1 large, some small</td><td rowspan="1" colspan="1">3 pairs: Internal largest</td><td rowspan="1" colspan="1">2</td><td rowspan="1" colspan="1">15 mm: 1 mm</td><td rowspan="1" colspan="1">Silt with <tp:taxon-name><tp:taxon-name-part taxon-name-part-type="subphylum">Foraminifera</tp:taxon-name-part></tp:taxon-name> shells and small stones</td><td rowspan="1" colspan="1">Arctic, 1239–1694 m</td></tr><tr><td rowspan="1" colspan="1"><italic><tp:taxon-name><tp:taxon-name-part taxon-name-part-type="genus" reg="Melinnopsis">M.</tp:taxon-name-part> <tp:taxon-name-part taxon-name-part-type="species" reg="tentaculata">tentaculata</tp:taxon-name-part></tp:taxon-name></italic> (Treadwell, 1906)</td><td rowspan="1" colspan="1">—</td><td rowspan="1" colspan="1">—</td><td rowspan="1" colspan="1">2 types: 1 large length of anterior region of body. 2 or 3 smaller</td><td rowspan="1" colspan="1">4 pairs: 2 rows, outer pair largest</td><td rowspan="1" colspan="1">3</td><td rowspan="1" colspan="1">9 mm: 1.5 mm</td><td rowspan="1" colspan="1">Thick mud tube with sponge spicules</td><td rowspan="1" colspan="1">Hawaii, 508–1358 m</td></tr><tr><td rowspan="1" colspan="1"><italic><tp:taxon-name><tp:taxon-name-part taxon-name-part-type="genus" reg="Melinnopsis">M.</tp:taxon-name-part> <tp:taxon-name-part taxon-name-part-type="species" reg="tetradentata">tetradentata</tp:taxon-name-part></tp:taxon-name></italic> (Imajima, 2001)</td><td rowspan="1" colspan="1">13</td><td rowspan="1" colspan="1">Present: serrated 14 dentations</td><td rowspan="1" colspan="1">2 types: 1 long trihedral. Multiple shorter ones</td><td rowspan="1" colspan="1">4 pairs: 2 rows of 2</td><td rowspan="1" colspan="1">2</td><td rowspan="1" colspan="1">70 mm: 4 mm</td><td rowspan="1" colspan="1">Thick, dark, fine-grained mud particles, thin inner membrane</td><td rowspan="1" colspan="1">Tosa Bay, Japan, 400–800 m</td></tr></tbody></table></table-wrap><p><italic><tp:taxon-name><tp:taxon-name-part taxon-name-part-type="genus" reg="Melinnopsis">Melinnopsis</tp:taxon-name-part> <tp:taxon-name-part taxon-name-part-type="species" reg="nathanieli">nathanieli</tp:taxon-name-part></tp:taxon-name></italic> sp. nov. differs from <italic><tp:taxon-name><tp:taxon-name-part taxon-name-part-type="genus" reg="Melinnopsis">M.</tp:taxon-name-part> <tp:taxon-name-part taxon-name-part-type="species" reg="atlantica">atlantica</tp:taxon-name-part></tp:taxon-name></italic> in lacking a dorsal membrane between segments IV and V (present in <italic><tp:taxon-name><tp:taxon-name-part taxon-name-part-type="genus" reg="Melinnopsis">M.</tp:taxon-name-part> <tp:taxon-name-part taxon-name-part-type="species" reg="atlantica">atlantica</tp:taxon-name-part></tp:taxon-name></italic>) and possessing a flexible tube composed of fine sediment with few attached foraminifera (cylindrical tube rigid and composed of greyish sediment with many foraminifera attached in <italic><tp:taxon-name><tp:taxon-name-part taxon-name-part-type="genus" reg="Melinnopsis">M.</tp:taxon-name-part> <tp:taxon-name-part taxon-name-part-type="species" reg="atlantica">atlantica</tp:taxon-name-part></tp:taxon-name></italic>). Furthermore, the depth distribution differs between the two species, <italic><tp:taxon-name><tp:taxon-name-part taxon-name-part-type="genus" reg="Melinnopsis">M.</tp:taxon-name-part> <tp:taxon-name-part taxon-name-part-type="species" reg="atlantica">atlantica</tp:taxon-name-part></tp:taxon-name></italic> was recovered from 1700 fms (3109 m), whereas <italic><tp:taxon-name><tp:taxon-name-part taxon-name-part-type="genus" reg="Melinnopsis">M.</tp:taxon-name-part> <tp:taxon-name-part taxon-name-part-type="species" reg="nathanieli">nathanieli</tp:taxon-name-part></tp:taxon-name></italic> sp. nov. was collected from 4843–4850 m.</p><p>Since its description in 1885 there has only been a single additional report of <italic><tp:taxon-name><tp:taxon-name-part taxon-name-part-type="genus" reg="Melinnopsis">M.</tp:taxon-name-part> <tp:taxon-name-part taxon-name-part-type="species" reg="atlantica">atlantica</tp:taxon-name-part></tp:taxon-name></italic> (<xref ref-type="bibr" rid="B45">OBIS 2025</xref>), a specimen collected from the Golfe de Gascogne/ Bay of Biscay, northeast Atlantic in 1973 at 1180 m (<xref ref-type="bibr" rid="B46">Olu et al. 2025</xref>). It is unclear whether this specimen is <italic><tp:taxon-name><tp:taxon-name-part taxon-name-part-type="genus" reg="Melinnopsis">M.</tp:taxon-name-part> <tp:taxon-name-part taxon-name-part-type="species" reg="atlantica">atlantica</tp:taxon-name-part></tp:taxon-name></italic> or potentially another new species. We suggest that due to the differences in depth and geographical location, it is likely to be a different species and <italic><tp:taxon-name><tp:taxon-name-part taxon-name-part-type="genus" reg="Melinnopsis">M.</tp:taxon-name-part> <tp:taxon-name-part taxon-name-part-type="species" reg="atlantica">atlantica</tp:taxon-name-part></tp:taxon-name></italic> is not distributed in the northeast Atlantic</p><p>Unfortunately, our holotype specimen was in­complete with the end of the abdomen missing. Most of the specimens collected in 2023 and 2024, which were fixed in ethanol and suitable for genetic analysis, were in poor condition, often missing the posterior end. We selected the holotype based on condition of the specimen and availability of genetic data.</p></tp:treatment-sec><ref-list><ref id="B29"><mixed-citation xmlns:xlink="http://www.w3.org/1999/xlink" xlink:type="simple"><person-group><name name-style="western"><surname>Huvenne</surname><given-names>V</given-names></name></person-group> (<year>2024</year>) RRS James Cook cruise 237, 06 AUG-04 SEP 2022. CLASS – Climate-linked Atlantic Sector Science Whittard Canyon and Porcupine Abyssal Plain Fixed-Point Observatories. Southampton, National Oceanography Centre. (National Oceanography Centre Research Expedition Report, 80). <ext-link xlink:href="https://nora.nerc.ac.uk/id/eprint/536754" ext-link-type="uri" xlink:type="simple">https://nora.nerc.ac.uk/id/eprint/536754</ext-link></mixed-citation></ref><ref id="B17"><mixed-citation xmlns:xlink="http://www.w3.org/1999/xlink" xlink:type="simple"><person-group><name name-style="western"><surname>Gunton</surname><given-names>LM</given-names></name><name name-style="western"><surname>Kupriyanova</surname><given-names>E</given-names></name><name name-style="western"><surname>Alvestad</surname><given-names>T</given-names></name></person-group> (<year>2020</year>) <article-title>Two new deep-water species of <tp:taxon-name><tp:taxon-name-part taxon-name-part-type="family">Ampharetidae</tp:taxon-name-part></tp:taxon-name> (<tp:taxon-name><tp:taxon-name-part taxon-name-part-type="phylum">Annelida</tp:taxon-name-part></tp:taxon-name>: <tp:taxon-name><tp:taxon-name-part taxon-name-part-type="class">Polychaeta</tp:taxon-name-part></tp:taxon-name>) from the eastern Australian continental margin.</article-title><source>Records of the Australian Museum</source><volume>72</volume>(<issue>4</issue>): <fpage>101</fpage>–<lpage>121</lpage>. <ext-link xlink:href="10.3853/j.2201-4349.72.2020.1763" ext-link-type="doi" xlink:type="simple">https://doi.org/10.3853/j.2201-4349.72.2020.1763</ext-link></mixed-citation></ref><ref id="B25"><mixed-citation xmlns:xlink="http://www.w3.org/1999/xlink" xlink:type="simple"><person-group><name name-style="western"><surname>Hilbig</surname><given-names>B</given-names></name></person-group> (<year>2005</year>) <italic><tp:taxon-name><tp:taxon-name-part taxon-name-part-type="genus">Melinnopsis</tp:taxon-name-part> <tp:taxon-name-part taxon-name-part-type="species">angolensis</tp:taxon-name-part></tp:taxon-name></italic> (<tp:taxon-name><tp:taxon-name-part taxon-name-part-type="phylum">Annelida</tp:taxon-name-part></tp:taxon-name>: <tp:taxon-name><tp:taxon-name-part taxon-name-part-type="class">Polychaeta</tp:taxon-name-part></tp:taxon-name>: <tp:taxon-name><tp:taxon-name-part taxon-name-part-type="family">Ampharetidae</tp:taxon-name-part></tp:taxon-name>), a new species from the Angola Basin. Organisms, Diversity &amp; Evolution 5(Suppl.1): 215–220. <ext-link xlink:href="10.1016/j.ode.2004.11.005" ext-link-type="doi" xlink:type="simple">https://doi.org/10.1016/j.ode.2004.11.005</ext-link></mixed-citation></ref><ref id="B56"><mixed-citation xmlns:xlink="http://www.w3.org/1999/xlink" xlink:type="simple"><person-group><name name-style="western"><surname>Reuscher</surname><given-names>M</given-names></name><name name-style="western"><surname>Fiege</surname><given-names>D</given-names></name><name name-style="western"><surname>Imajima</surname><given-names>M</given-names></name></person-group> (<year>2015</year>) <article-title><tp:taxon-name><tp:taxon-name-part taxon-name-part-type="family">Ampharetidae</tp:taxon-name-part></tp:taxon-name> (<tp:taxon-name><tp:taxon-name-part taxon-name-part-type="phylum">Annelida</tp:taxon-name-part></tp:taxon-name>: <tp:taxon-name><tp:taxon-name-part taxon-name-part-type="class">Polychaeta</tp:taxon-name-part></tp:taxon-name>) from Japanese waters. Part IV. Miscellaneous genera.</article-title><source>Journal of the Marine Biological Association of the United Kingdom</source><volume>95</volume>(<issue>6</issue>): <fpage>1105</fpage>–<lpage>1125</lpage>. <ext-link xlink:href="10.1017/S0025315415000545" ext-link-type="doi" xlink:type="simple">https://doi.org/10.1017/S0025315415000545</ext-link></mixed-citation></ref><ref id="B42"><mixed-citation xmlns:xlink="http://www.w3.org/1999/xlink" xlink:type="simple"><person-group><name name-style="western"><surname>Moore</surname><given-names>JP</given-names></name></person-group> (<year>1923</year>) <article-title>The polychaetous annelids dredged by the U.S.S. “Albatross” off the coast of southern California in 1904. IV. <tp:taxon-name><tp:taxon-name-part taxon-name-part-type="family">Spionidae</tp:taxon-name-part></tp:taxon-name> to <tp:taxon-name><tp:taxon-name-part taxon-name-part-type="family">Sabellariidae</tp:taxon-name-part></tp:taxon-name>. Proceedings.</article-title><source>Academy of Natural Sciences of Philadelphia</source><volume>75</volume>: <fpage>179</fpage>–<lpage>259</lpage>.</mixed-citation></ref><ref id="B45"><mixed-citation xmlns:xlink="http://www.w3.org/1999/xlink" xlink:type="simple">OBIS (<year>2025</year>) Ocean Biodiversity In formation System. Intergovernmental Oceanographic Commission of UNESCO. <ext-link xlink:href="https://obis.org" ext-link-type="uri" xlink:type="simple">https://obis.org</ext-link> [accessed 15 October 2025]</mixed-citation></ref><ref id="B46"><mixed-citation xmlns:xlink="http://www.w3.org/1999/xlink" xlink:type="simple"><person-group><name name-style="western"><surname>Olu</surname><given-names>K</given-names></name><name name-style="western"><surname>Cannat</surname><given-names>M</given-names></name><name name-style="western"><surname>Arnaud-Haond</surname><given-names>S</given-names></name><name name-style="western"><surname>Rabouille</surname><given-names>C</given-names></name><name name-style="western"><surname>Lallier</surname><given-names>F</given-names></name><name name-style="western"><surname>Blandin</surname><given-names>J</given-names></name><name name-style="western"><surname>Cambon-Bonavita</surname><given-names>M</given-names></name><name name-style="western"><surname>Justiniano</surname><given-names>J</given-names></name><name name-style="western"><surname>Sarradin</surname><given-names>P</given-names></name><name name-style="western"><surname>Fouquet</surname><given-names>Y</given-names></name><name name-style="western"><surname>Fabri</surname><given-names>M</given-names></name><name name-style="western"><surname>Gillet</surname><given-names>H</given-names></name><name name-style="western"><surname>Soubigou</surname><given-names>O</given-names></name><name name-style="western"><surname>Menot</surname><given-names>L</given-names></name><name name-style="western"><surname>Cotten</surname><given-names>C</given-names></name></person-group> (<year>2025</year>) Biological samples from the French oceanographic fleet’s deep-sea cruises. Version 1.3. IFREMER - French Research Institute for Exploitation of the Sea. Sampling event dataset. <ext-link xlink:href="10.15468/dl.ey5ub5" ext-link-type="doi" xlink:type="simple">https://doi.org/10.15468/dl.ey5ub5</ext-link></mixed-citation></ref></ref-list></tp:taxon-treatment>
